# Supplementary material for: Resistance, Resilience, and Recovery of Dryland Soil Bacterial Communities Across Multiple Disturbances
Source: Front Microbiol. 2021 Apr 20;12:648455. doi: 10.3389/fmicb.2021.648455 (PMC8095321; doi:10.3389/fmicb.2021.648455)
Supplement: Supplementary file 1 [file Table_1.XLS]

## Sheet: DA_by_site
Differentially abundant ASVs among field-sites
ASV	Arches*	DOE*	ISKY*	Phylum	Class	Order	Family	Genus	Kruskal-Wallace (corrected)	GLM corrected
M01676_167_000000000-CKMNP_1_1101_4969_7888	0.994239	1.21043	0.461785	Proteobacteria	Alphaproteobacteria	Rhizobiales	Beijerinckiaceae	Beijerinckiaceae_unclassified	0.0311682	0.026435
M01676_167_000000000-CKMNP_1_1102_9630_8508	0.489471	0.297754	1.15446	Cyanobacteria	Oxyphotobacteria	Nostocales	Chroococcidiopsaceae	uncultured	0.00121223	0.0035695
M01676_167_000000000-CKMNP_1_1103_21339_14095	0.57105	1.03567	0.259165	Actinobacteria	Actinobacteria	Micromonosporales	Micromonosporaceae	Micromonosporaceae_unclassified	0.00313736	0.0170007
M01676_167_000000000-CKMNP_1_1105_11315_6215	0.0764799	0.00647291	0.296862	Proteobacteria	Alphaproteobacteria	Rhodobacterales	Rhodobacteraceae	Rubellimicrobium	0.0124043	0.0450404
M01676_167_000000000-CKMNP_1_1105_8292_4614	1.11661	0.750858	0.414664	Actinobacteria	Actinobacteria	Frankiales	Geodermatophilaceae	Geodermatophilus	0.0230747	0.0117354
M01676_167_000000000-CKMNP_1_1108_12108_2350	0.0917759	0	0.51833	Proteobacteria	Alphaproteobacteria	Acetobacterales	Acetobacteraceae	Craurococcus	0.000137325	0.00406664
M01676_167_000000000-CKMNP_1_1108_14621_24908	0.163157	0.407793	0.0329846	Actinobacteria	Actinobacteria	Frankiales	Geodermatophilaceae	Blastococcus	0.0092772	0.0477378
M01676_167_000000000-CKMNP_1_1110_12870_16654	0.0509866	0.627872	2.71416	Cyanobacteria	Oxyphotobacteria	Nostocales	Coleofasciculaceae	Symplocastrum_CPER-KK1	2.3113e-05	0.000112778
M01676_167_000000000-CKMNP_1_1113_19941_19334	0.260032	0.0129458	0.63142	Acidobacteria	Blastocatellia_	Blastocatellales	Blastocatellaceae	Blastocatella	0.000195288	0.00103746
M01676_167_000000000-CKMNP_1_1113_6548_8078	0.83618	1.1716	0.00942418	Actinobacteria	Actinobacteria	Micromonosporales	Micromonosporaceae	Micromonosporaceae_unclassified	0.000698155	0.00124847
M01676_167_000000000-CKMNP_1_1113_9386_8068	0.469077	1.85125	0.136651	Actinobacteria	Actinobacteria	Frankiales	Geodermatophilaceae	Blastococcus	4.62857e-05	0.00053639
M01676_167_000000000-CKMNP_1_1114_9845_4134	0.15296	0.0129458	0.296862	Acidobacteria	Blastocatellia_	Blastocatellales	Blastocatellaceae	Blastocatellaceae_unclassified	0.0188915	0.0488237
M01676_167_000000000-CKMNP_1_2101_20961_21698	0.183552	0.135931	0.640844	Proteobacteria	Alphaproteobacteria	Sphingomonadales	Sphingomonadaceae	Ellin6055	0.00357023	0.0164026
M01676_167_000000000-CKMNP_1_2102_9043_6012	1.10131	2.05839	0.193196	Proteobacteria	Alphaproteobacteria	Rhizobiales	Beijerinckiaceae	Microvirga	0.000139919	0.00176046
M01676_167_000000000-CKMNP_1_2103_25402_8991	0.41809	0.0453104	0.673829	Cyanobacteria	Oxyphotobacteria	Nostocales	Chroococcidiopsaceae	Aliterella_CENA595	0.0265138	0.0496736
M01676_167_000000000-CKMNP_1_2104_14107_22454	0.0254933	1.19102	0.0706814	Proteobacteria	Alphaproteobacteria	Rhizobiales	Beijerinckiaceae	Microvirga	0.000485785	0.00181054
M01676_167_000000000-CKMNP_1_2104_9473_11324	0.362005	0.297754	0.00942418	Actinobacteria	Actinobacteria	Frankiales	Geodermatophilaceae	Geodermatophilaceae_unclassified	0.013093	0.0471037
M01676_167_000000000-CKMNP_1_2105_3065_19396	0	0	1.66808	Cyanobacteria	Oxyphotobacteria	Nostocales	Coleofasciculaceae	Microcoleus_SAG_1449-1a	0.000200115	0.000476729
M01676_167_000000000-CKMNP_1_2106_13485_10880	0.127466	2.18784	1.6775	Cyanobacteria	Oxyphotobacteria	Nostocales	Nostocaceae	uncultured	0.000119989	0.000204605
M01676_167_000000000-CKMNP_1_2108_23629_9471	0.688319	1.15865	4.49534	Cyanobacteria	Oxyphotobacteria	Nostocales	Coleofasciculaceae	Coleofasciculaceae_unclassified	0.00288239	0.00222253
M01676_167_000000000-CKMNP_1_2109_26177_13526	0.178453	0.0841478	0.692677	Proteobacteria	Alphaproteobacteria	Tistrellales	Geminicoccaceae	Candidatus_Alysiosphaera	0.000291035	0.00231748
M01676_167_000000000-CKMNP_1_2110_10277_16793	0.300821	0.071202	0.381679	Actinobacteria	Actinobacteria	Propionibacteriales	Nocardioidaceae	uncultured	0.0212089	0.0187876
M01676_167_000000000-CKMNP_1_2110_15131_16776	1.42253	1.97424	0.0989539	Actinobacteria	Actinobacteria	Frankiales	Geodermatophilaceae	Geodermatophilus	1.80731e-06	4.67647e-07
M01676_167_000000000-CKMNP_1_2111_28304_19326	0.34161	1.54055	0.0141363	Proteobacteria	Alphaproteobacteria	Rhizobiales	Beijerinckiaceae	Microvirga	3.17588e-06	2.81488e-05
M01676_167_000000000-CKMNP_1_2113_18481_22189	0.0713812	0.00647291	0.367543	Cyanobacteria	Oxyphotobacteria	Nostocales	Chroococcidiopsaceae	uncultured	0.00605897	0.0167531
M01676_167_000000000-CKMNP_1_2113_19672_11365	1.24917	1.7671	3.95344	Cyanobacteria	Oxyphotobacteria	Nostocales	Coleofasciculaceae	Symplocastrum_CPER-KK1	0.00688621	0.0105076
M01676_167_000000000-CKMNP_1_2113_26143_20829	0.209045	0.504887	0.0659693	Actinobacteria	Actinobacteria	Frankiales	Geodermatophilaceae	Blastococcus	0.012031	0.0320181
M01676_167_000000000-CKMNP_1_2114_17755_15729	12.8843	4.52456	11.3137	Cyanobacteria	Oxyphotobacteria	Nostocales	Phormidiaceae	Tychonema_CCAP_1459-11B	0.032525	0.00713126
*mean relative abundance (%)
