# Supplementary material for: Resistance, Resilience, and Recovery of Dryland Soil Bacterial Communities Across Multiple Disturbances
Source: Front Microbiol. 2021 Apr 20;12:648455. doi: 10.3389/fmicb.2021.648455 (PMC8095321; doi:10.3389/fmicb.2021.648455)
Supplement: Supplementary file 2 [file Table_2.XLS]

## Sheet: DA_arches.txt
Differentially Abundant ASVs
ARCHES
ASV	Wilcoxon P-value	Wilcoxon P-value (corrected)	Median Relative Abundance Control	Median Relative Abundance Treatment	diff.btw	effect	Phylum	Class	Order	Family	Genus
Enriched in Control
M01676_167_000000000-CKMNP_1_1101_17037_1515	0.000646082	0.0396182	3.45616	0.33275	-2.83748	-0.736164	Actinobacteria	Thermoleophilia	Solirubrobacterales	Solirubrobacteraceae	Solirubrobacter
M01676_167_000000000-CKMNP_1_1104_6246_19486	0.000362084	0.0381619	5.7346	4.07448	-1.71556	-0.693267	Actinobacteria	Actinobacteria	Frankiales	Geodermatophilaceae	Geodermatophilus
M01676_167_000000000-CKMNP_1_1106_9198_16246	0.000105414	0.0194403	5.42457	2.89369	-2.47531	-0.786893	Proteobacteria	Alphaproteobacteria	Rhodobacterales	Rhodobacteraceae	Rubellimicrobium
M01676_167_000000000-CKMNP_1_1110_14597_28312	2.10517e-05	0.00751211	4.40141	0.323326	-4.20427	-0.946439	Cyanobacteria	Oxyphotobacteria	Nostocales	Nostocaceae	Mastigocladopsis_PCC-10914
M01676_167_000000000-CKMNP_1_1113_6548_8078	0.000323382	0.0331278	4.4802	1.37929	-2.95101	-0.739332	Actinobacteria	Actinobacteria	Micromonosporales	Micromonosporaceae	Micromonosporaceae_unclassified
Enriched in Trampled
M01676_167_000000000-CKMNP_1_2114_17755_15729	0.000372773	0.0468849	7.94447	10.0206	1.72639	0.605505	Cyanobacteria	Oxyphotobacteria	Nostocales	Phormidiaceae	Tychonema_CCAP_1459-11B
ISKY
Enriched in Control
M01676_167_000000000-CKMNP_1_1101_17037_1515	0.000168988	0.0104634	3.83215	1.20732	-2.60564	-0.781928	Actinobacteria	Thermoleophilia	Solirubrobacterales	Solirubrobacteraceae	Solirubrobacter
M01676_167_000000000-CKMNP_1_1102_9630_8508	4.20055e-08	3.94399e-05	5.50194	2.24838	-3.15109	-1.18538	Cyanobacteria	Oxyphotobacteria	Nostocales	Chroococcidiopsaceae	uncultured
M01676_167_000000000-CKMNP_1_1104_6246_19486	0.000112171	0.0130745	5.85108	4.25272	-1.64235	-0.726388	Actinobacteria	Actinobacteria	Frankiales	Geodermatophilaceae	Geodermatophilus
M01676_167_000000000-CKMNP_1_1105_11315_6215	0.000181883	0.0133542	3.25671	0.0630806	-3.12975	-0.86054	Proteobacteria	Alphaproteobacteria	Rhodobacterales	Rhodobacteraceae	Rubellimicrobium
M01676_167_000000000-CKMNP_1_1106_9198_16246	9.76224e-06	0.00188641	6.24352	4.30684	-1.93289	-0.994625	Proteobacteria	Alphaproteobacteria	Rhodobacterales	Rhodobacteraceae	Rubellimicrobium
M01676_167_000000000-CKMNP_1_1108_12108_2350	0.000354247	0.0243361	4.24238	1.46761	-2.54467	-0.729123	Proteobacteria	Alphaproteobacteria	Acetobacterales	Acetobacteraceae	Craurococcus
M01676_167_000000000-CKMNP_1_1108_7404_15743	0.00075318	0.0352529	3.48635	0.732263	-2.66338	-0.694273	Cyanobacteria	Oxyphotobacteria	Nostocales	Chroococcidiopsaceae	uncultured
M01676_167_000000000-CKMNP_1_1110_14597_28312	0.000332062	0.0291536	6.65294	5.22918	-1.39748	-0.771594	Cyanobacteria	Oxyphotobacteria	Nostocales	Nostocaceae	Mastigocladopsis_PCC-10914
M01676_167_000000000-CKMNP_1_1113_19941_19334	0.000851784	0.0394354	4.49952	2.84607	-1.64865	-0.736841	Acidobacteria	Blastocatellia_	Blastocatellales	Blastocatellaceae	Blastocatella
M01676_167_000000000-CKMNP_1_2101_20961_21698	5.69318e-05	0.0067841	4.49375	2.08016	-2.39041	-0.831072	Proteobacteria	Alphaproteobacteria	Sphingomonadales	Sphingomonadaceae	Ellin6055
M01676_167_000000000-CKMNP_1_2113_18481_22189	0.000763638	0.041341	3.50762	0.801746	-2.64577	-0.69842	Cyanobacteria	Oxyphotobacteria	Nostocales	Chroococcidiopsaceae	uncultured
DOE IRW
Enriched in Control
M01676_167_000000000-CKMNP_1_1106_9198_16246	6.68958e-05	0.0131446	5.08036	1.30639	-3.5191	-0.950166	Proteobacteria	Alphaproteobacteria	Rhodobacterales	Rhodobacteraceae	Rubellimicrobium
M01676_167_000000000-CKMNP_1_1113_6548_8078	0.000368072	0.0325604	3.94416	0.982692	-3.62339	-0.907871	Actinobacteria	Actinobacteria	Micromonosporales	Micromonosporaceae	Micromonosporaceae_unclassified
M01676_167_000000000-CKMNP_1_2105_8854_19974	2.90939e-05	0.00857156	4.66094	1.76984	-2.77938	-0.940207	Actinobacteria	Actinobacteria	Micromonosporales	Micromonosporaceae	Micromonosporaceae_unclassified
M01676_167_000000000-CKMNP_1_2106_13485_10880	0.000120134	0.0222669	4.83333	0.378647	-4.69521	-0.964401	Cyanobacteria	Oxyphotobacteria	Nostocales	Nostocaceae	uncultured
ASVs labeled in bold were identified in more than one manipulation experiment
*Benjamini-Hochberg correction
