# Supplementary material for: Resistance, Resilience, and Recovery of Dryland Soil Bacterial Communities Across Multiple Disturbances
Source: Front Microbiol. 2021 Apr 20;12:648455. doi: 10.3389/fmicb.2021.648455 (PMC8095321; doi:10.3389/fmicb.2021.648455)
Supplement: Supplementary file 3 [file Table_3.xlsx]

## Sheet: Sheet1
P-value matrix for ADONIS tests between pairwise groups within each field site
Sigificat comparisons (P < 0.05) are highlighted in red
ND= not determined
Arches
	Canopy control	Interspace control	Edge control	Canopy Trampled	Interspace Trampled	Edge Trampled
Canopy control	x	0.002	0.089	0.004	ND	ND
Interspace control	x	x	0.108	ND	0.006	ND
Edge control	x	x	x	ND	ND	0.009
Canopy Trampled	x	x	x	x	0.013	0.028
Interspace Trampled	x	x	x	x	x	0.783
Edge Trampled	x	x	x	x	x	x
ISKY
	Canopy control	Interspace control	Edge control	Canopy Trampled	Interspace Trampled	Edge Trampled
Canopy control	x	0.008	0.003	0.001	ND	ND
Interspace control	x	x	0.007	ND	0.001	ND
Edge control	x	x	x	ND	ND	0.008
Canopy Trampled	x	x	x	x	0.036	0.102
Interspace Trampled	x	x	x	x	x	0.945
Edge Trampled	x	x	x	x	x	x
DOE Wetting
	Canopy control	Interspace control	Edge control	Canopy wet	Interspace wet	Edge wet
Canopy control	x	0.011	0.033	0.002	ND	ND
Interspace control	x	x	0.032	ND	0.006	ND
Edge control	x	x	x	ND	ND	0.019
Canopy wet	x	x	x	x	0.42	0.024
Interspace wet	x	x	x	x	x	0.246
Edge wet	x	x	x	x	x	x
DOE IR warming
	Canopy control	Interspace control	Edge control	Canopy warm	Interspace warm	Edge warm
Canopy control	x	0.011	0.033	0.006	ND	ND
Interspace control	x	x	0.032	ND	0.003	ND
Edge control	x	x	x	ND	ND	0.029
Canopy warm	x	x	x	x	0.004	0.692
Interspace warm	x	x	x	x	x	0.003
Edge warm	x	x	x	x	x	x
DOE IR warming and wetting
	Canopy control	Interspace control	Edge control	Canopy warm + wet	Interspace warm + wet	Edge warm + wet
Canopy control	x	0.011	0.033	0.002	ND	ND
Interspace control	x	x	0.032	ND	0.002	ND
Edge control	x	x	x	ND	ND	0.001
Canopy warm + wet	x	x	x	x	0.001	0.008
Interspace warm + wet	x	x	x	x	x	0.313
Edge warm + wet	x	x	x	x	x	x
